# Supplementary material for: Impact of Resistance and Endurance Training on Ghrelin and Plasma Leptin Levels in Overweight and Obese Subjects
Source: Int J Mol Sci. 2024 Jul 24;25(15):8067. doi: 10.3390/ijms25158067 (PMC11311634; doi:10.3390/ijms25158067)
Supplement: Supplementary file 1 [file ijms-25-08067-s001.zip]

Archive with 1 entries (1 files):
- ijms-3047358-supplementary.pdf
